# Supplementary material for: Synthesis, Characterization, and Application of Dichloride (5,10,15,20-Tetraphenylporphyrinato) Antimony Functionalized Pectin Biopolymer to Methylene Blue Adsorption
Source: Polymers (Basel). 2023 Feb 19;15(4):1030. doi: 10.3390/polym15041030 (PMC9968078; doi:10.3390/polym15041030)
Supplement: Supplementary file 1 [file polymers-15-01030-s001.zip]

Archive with 1 entries (1 files):
- polymers-2136242-supplementary.pdf
